# Supplementary material for: Visualizing the native cellular organization by coupling cryofixation with expansion microscopy (Cryo-ExM)
Source: Nat Methods. 2022 Jan 13;19(2):216–22. doi: 10.1038/s41592-021-01356-4 (PMC8828483; doi:10.1038/s41592-021-01356-4)
Supplement: Supplementary file 3 — Statistical source data corresponding to Supplementary Fig. 2f,g. [file 41592_2021_1356_MOESM3_ESM.xlsx]

## Sheet: Supp Figure 2f
RMS calculation
Distance (mm)	Average RMS (mm)	SD	N
0.261899	0.00765969	0.00527617	7
0.695879	0.0191904	0.0117672	7
1.16841	0.0303937	0.0182562	7
1.62705	0.0421617	0.025428	7
2.09597	0.0507575	0.0316552	7
2.56796	0.0573328	0.0380906	7
3.0274	0.0618666	0.0423955	7
3.49123	0.0678998	0.0475924	7
3.95725	0.07467	0.0524667	7
4.42564	0.080547	0.05784	7
4.89214	0.0887597	0.0639733	7
5.35735	0.0985322	0.0712455	7
5.82526	0.103871	0.0754567	7
6.29346	0.106923	0.0782239	7
6.76106	0.105155	0.0763664	7
7.22285	0.0988999	0.0722272	7
7.68701	0.0992922	0.0732564	7
8.15627	0.0978034	0.073401	7
8.62207	0.101844	0.0761252	7
9.08903	0.103374	0.0752311	7
9.55174	0.104214	0.0746286	7
10.0222	0.107113	0.0761612	7
10.4856	0.110683	0.0769501	7
10.9495	0.118142	0.0794592	7
11.4188	0.129857	0.083124	7
11.8857	0.136352	0.0862811	7
12.3486	0.140725	0.0880856	7
12.8168	0.148745	0.0888533	7
13.2786	0.148488	0.0902794	7
13.7426	0.148115	0.0911169	7
14.2116	0.15495	0.0930766	7
14.6777	0.158783	0.0960523	7
15.1443	0.156826	0.0966059	7
15.6083	0.156096	0.0979222	7
16.0759	0.157136	0.0997639	7
16.5399	0.159555	0.100485	7
17.0066	0.166577	0.101358	7
17.4729	0.169447	0.101672	7
17.9403	0.171319	0.102595	7
18.4112	0.167973	0.101912	7
18.8707	0.161801	0.0946679	7
19.3395	0.160603	0.0931135	7
19.8068	0.158584	0.0940984	7

## Sheet: Supp Figure 2g
Expansion factor
4.34609
4.27276
4.29471
4.15122
4.12122
4.28318
4.37562
N=7
