# Supplementary material for: Visualizing the native cellular organization by coupling cryofixation with expansion microscopy (Cryo-ExM)
Source: Nat Methods. 2022 Jan 13;19(2):216–22. doi: 10.1038/s41592-021-01356-4 (PMC8828483; doi:10.1038/s41592-021-01356-4)
Supplement: Source Data Fig. 2 — Statistical source data corresponding to Fig. 2j. [file 41592_2021_1356_MOESM4_ESM.xlsx]

## Sheet: Figure 2j
Mitochondrial surface area (% of cell area)
Cryo	PFA/GA	MetOH	PFA
10.787	4.237	4.868	0.032
5.731	4.944	1.636	0.66
2.6	6.756	2.946	1.396
8.303	3.631	2.22	0.278
5.431	4.243	2.659	2.21
8.403	3.385	2.229	0.306
9.188	7.442	3.884	0.31
8.623	4.731	2.679	2.16
5.906	4.157	2.239	3.481
7.448	1.643	1.578	3.862
7.618	4.592	4.959	8.114
7.884	6.182	2.173	3.492
7.132	6.671	4.561	0.22
4.824	6.448	5.137	4.73
4.429	5.153	5.172	0.717
4.344	3.133	2.186	7.723
6.036	6.251	3.017	6.085
7.11	4.124	4.229
7.2	6.821	2.278
3.733	8.18
10.65	8.555
5.999	8.529
2.317	6.658
8.827	14.503
3.13	12.912
8.488	8.669
8.201
7.039
4.96
8.655
2.815
10.332
7.301
8.783
10.57
N=35	N=26	N=19	N=17
