# Supplementary material for: Visualizing the native cellular organization by coupling cryofixation with expansion microscopy (Cryo-ExM)
Source: Nat Methods. 2022 Jan 13;19(2):216–22. doi: 10.1038/s41592-021-01356-4 (PMC8828483; doi:10.1038/s41592-021-01356-4)
Supplement: Source Data Fig. 4 — Statistical source data corresponding to Fig. 4c,g. [file 41592_2021_1356_MOESM5_ESM.xlsx]

## Sheet: Figure 4c
GFP-Sec61b intensity (ratio to cryo)
Cryo	PFA/GA
1.02343	0.567911
0.834504	0.483271
1.07592	0.974905
1.48423	0.191903
0.673585	0.939639
0.908334	0.602085
1.28376	0.280131
1.21925	0.382323
1.77665	0.544765
0.672164	0.925287
0.730351	0.897383
0.755751	1.08059
0.992242	0.65904
1.05533	0.512346
0.514511	0.451273
1.73499
0.830701
1.08062
1.58389
1.50384
0.397302
1.03348
0.327324
0.531953
0.562995
1.39513
0.625481
1.26461
1.12766
N=29	N=15

## Sheet: Figure 4g
TOMM20 density per mm2 of mitochondria
Cryo	PFA/GA	MetOH	PFA
9.39335	2.30367	5.90417	2.39286
10.8811	2.40454	5.74566	1.05414
11.2287	2.45705	5.95745	3.85139
7.62238	1.09543	7.88184	0.756963
8.57563	2.93497	7.08427	1.56032
8.2442	1.54588	3.77972	1.87527
7.33463	2.03806	4.27536	0.730338
7.78356	1.56144	3.69863	1.67778
7.69752	2.95939	3.43519	1.45786
8.41017	3.10263	4.5803	1.44991
10.2195	6.30669	6.57746	1.76892
7.75998	4.58824	4.27987	0.583403
11.5343	4.69616	2.20786	2.55281
13.2497	4.60645	4.06453	3.28987
6.90304	2.05534	5.54669	3.06599
7.15671	5.79006	4.04267
6.29175	6.47496	4.2766
6.9435	6.84293	3.46031
12.9343	5.89247	3.75729
7.00777	6.87547	4.70283
10.5718
7.88599
9.5132
9.67877
8.82377
7.15702
7.18065
6.04711
8.04106
7.82243
9.53751
9.89532
10.0004
7.6632
11.2433
N=35	N=20	N=20	N=15
