# Supplementary material for: Visualizing the native cellular organization by coupling cryofixation with expansion microscopy (Cryo-ExM)
Source: Nat Methods. 2022 Jan 13;19(2):216–22. doi: 10.1038/s41592-021-01356-4 (PMC8828483; doi:10.1038/s41592-021-01356-4)
Supplement: Source Data Fig. 5 — Statistical source data corresponding to Fig. 5i. [file 41592_2021_1356_MOESM6_ESM.xlsx]

## Sheet: Figure 5i
Pyrenoid roundness index
Cryo	MetOH
0.926	0.986
0.935	0.893
0.947	0.972
0.944	0.964
0.914	0.972
0.834	0.962
0.95	0.981
0.91	0.913
0.919	0.899
0.945	0.93
0.918	0.963
0.962	0.906
0.868	0.953
0.892	0.924
0.867	0.945
0.882	0.94
0.958	0.981
0.816	0.876
0.868	0.974
0.922	0.971
0.865	0.965
0.944	0.948
0.919	0.946
0.833	0.934
0.87	0.956
0.979	0.9
0.869	0.993
0.908	0.965
0.97	0.92
0.984	0.958
0.894	0.896
0.953	0.944
0.91	0.928
0.989	0.966
0.957	0.955
0.947	0.905
0.93	0.87
0.939	0.997
0.926	0.947
0.981	0.937
0.916	0.779
0.891	0.89
0.942	0.915
0.952	0.945
0.964	0.978
0.901	0.898
0.931	0.913
0.856	0.961
0.872	0.963
0.825	0.935
0.939	0.955
0.869	0.893
0.988	0.922
0.922	0.887
0.918	0.916
0.936	0.913
0.958	0.932
0.872	0.934
0.938	0.952
0.926	0.974
0.897	0.963
0.96	0.887
0.861	0.938
0.957	0.934
0.987	0.97
0.917	0.96
0.914	0.946
0.926	0.975
0.931	0.986
0.915	0.91
0.905	0.984
0.935	0.978
0.958	0.894
0.932	0.983
0.819	0.982
0.983	0.953
0.884	0.487
0.934	0.838
0.877	0.669
0.95	0.914
0.889	0.61
0.95	0.755
0.864	0.766
0.909	0.766
0.94	0.962
0.924	0.812
0.96	0.807
0.949	0.845
0.946	0.816
0.965	0.88
0.95	0.963
0.886	0.953
0.893	0.908
0.974	0.913
0.935	0.891
0.92	0.932
0.986	0.89
0.966	0.76
0.968	0.708
0.975	0.769
0.835	0.796
0.94	0.737
0.916	0.929
0.939	0.931
0.933	0.806
0.804	0.905
0.855	0.879
0.884	0.901
0.999	0.903
0.937	0.905
0.905	0.816
0.99	0.968
0.89	0.833
0.906	0.775
0.935	0.83
0.924	0.833
0.849	0.903
0.92	0.707
0.967	0.982
0.964	0.899
0.97	0.898
0.918	0.779
0.954	0.802
0.96	0.727
0.966	0.879
0.901	0.904
0.94	0.834
0.926	0.896
0.975	0.778
0.918	0.752
0.933	0.951
0.88	0.852
0.886	0.928
0.947	0.8
0.968	0.738
0.923	0.875
0.917	0.908
0.989	0.814
0.872	0.87
0.869	0.859
0.75	0.847
0.932	0.733
0.939	0.874
0.896	0.834
0.867	0.901
0.93	0.874
0.873	0.83
0.96	0.802
0.901	0.847
0.907	0.884
0.88	0.966
0.917	0.869
0.886	0.777
0.924	0.846
0.774	0.867
0.937	0.878
0.842	0.844
0.962	0.958
0.991	0.85
0.985	0.91
0.907	0.938
0.874	0.835
0.971	0.994
0.915	0.841
0.974	0.764
0.878	0.764
0.941	0.847
0.97	0.847
0.928	0.814
0.929	0.795
0.984	0.738
0.915	0.806
0.97	0.906
0.922	0.799
0.904	0.955
0.898	0.97
0.895	0.888
0.903	0.96
0.945	0.917
0.92	0.787
0.95	0.976
0.968	0.874
0.948	0.85
0.869	0.929
0.921	0.886
0.941	0.914
0.924	0.967
0.888	0.9
0.971	0.819
0.955	0.859
0.926	0.977
0.869	0.933
0.776	0.966
0.892	0.878
0.932	0.909
0.911	0.855
0.956	0.921
0.942	0.923
0.839	0.954
0.901	0.869
0.928	0.94
0.869	0.929
0.919	0.901
0.833	0.987
0.908	0.958
0.941	0.872
0.83	0.983
0.906	0.825
0.968	0.855
0.965	0.835
0.945	0.769
0.839	0.956
0.956	0.831
0.859	0.86
0.922	0.928
0.897	0.72
0.917	0.958
0.892	0.722
0.871	0.86
0.897	0.921
0.838	0.844
0.888	0.947
0.953	0.806
0.894	0.774
0.935	0.614
0.988	0.778
0.906	0.89
0.898	0.84
0.866	0.856
0.879	0.962
0.88	0.932
0.978	0.917
0.943	0.648
0.957	0.781
0.938	0.932
0.884	0.667
0.904	0.866
0.844	0.827
0.945	0.787
0.993	0.775
0.956
0.932
0.948
0.918
0.889
0.951
0.917827
N=247	N=240
