# Supplementary material for: Visualizing the native cellular organization by coupling cryofixation with expansion microscopy (Cryo-ExM)
Source: Nat Methods. 2022 Jan 13;19(2):216–22. doi: 10.1038/s41592-021-01356-4 (PMC8828483; doi:10.1038/s41592-021-01356-4)
Supplement: Source Data Extended Data Fig. 6 — Statistical source data corresponding to Extended Data Fig. 6c,g,h. [file 41592_2021_1356_MOESM7_ESM.xlsx]

## Sheet: Extended Data Figure 6c
Mitotic spindle length (mm)
Pre	Post
10.51	36.7
8.68	36.42
8.643	40.11
11.239	38.31
6.68	40.01
9.999	36.58
7.487	30.96
11.81	45.449
11.31	39.45
10.84	37.33
13.828	44.56
12.885	33.86
9.967	35.39
10.653	33.63
10.391	57.75
10.409	47.5
11.96	51.2
8.862	47.515
12.318	44.596
9.955	58.032
10.401	42.22
10.924	46.286
10.87	49.599
9.71	46.138
10.44	41.832
8.5	48.696
10.76	45.126
12.238	50.471
11.123	44.576
15.66	41.942
16.38	43.984
13.919	45.238
14.497	50.71
16.329	53.09
15.168	57.91
17.088	62
20.177	57.037
	68.873
	66.331
	69.295
	68.166
	69.368
	52.674
N=37	N=43

## Sheet: Extended Data Figure 6g
Centriole length (nm)
Expanded	Rescaled
343.415	1408
459.024	1882
379.512	1556
454.39	1863
407.073	1669
457.805	1877
N=6	N=6

## Sheet: Extended Data Figure 6h
Centriole diameter (nm)
Expanded	Rescaled
214.463	879.3
186.585	765
195.366	801
225.61	925
211.951	869
185.61	761
N=6	N=6
