# Supplementary material for: Visualizing the native cellular organization by coupling cryofixation with expansion microscopy (Cryo-ExM)
Source: Nat Methods. 2022 Jan 13;19(2):216–22. doi: 10.1038/s41592-021-01356-4 (PMC8828483; doi:10.1038/s41592-021-01356-4)
Supplement: Source Data Extended Data Fig. 7 — Statistical source data corresponding to Extended Data Fig. 7b. [file 41592_2021_1356_MOESM8_ESM.xlsx]

## Sheet: Extended Data Figure 7b
Ciliary length (mm)
7.41225
7.60125
7.331
8.6115
7.737
7.71975
7.0035
7.606
8.22525
8.26625
7.25975
6.72875
7.93025
6.34625
6.3775
7.46325
7.12725
6.4885
7.493
6.576
7.08775
7.40875
7.40925
6.538
7.00625
7.9935
6.6035
6.938
7.16675
6.7755
7.0475
6.623
7.38975
7.0775
7.20175
6.9765
6.93575
6.6535
6.9935
6.8915
7.1695
6.90775
N=42
