# Supplementary material for: Visualizing the native cellular organization by coupling cryofixation with expansion microscopy (Cryo-ExM)
Source: Nat Methods. 2022 Jan 13;19(2):216–22. doi: 10.1038/s41592-021-01356-4 (PMC8828483; doi:10.1038/s41592-021-01356-4)
Supplement: Source Data Extended Data Fig. 10 — Statistical source data corresponding to Extended Data Fig. 10c. [file 41592_2021_1356_MOESM9_ESM.xlsx]

## Sheet: Extended Data Figure 10c
Pyrenoid area (ratio to cryo)
Cryo	MetOH
0.953966	0.65605
0.999799	0.438829
0.627038	0.630451
0.848891	0.638253
0.444924	0.578279
0.418107	0.44468
0.354477	0.583887
0.911546	0.476861
0.958111	0.49027
0.569259	0.929099
0.343018	0.536591
0.932268	0.67214
0.436879	0.479543
0.674334	0.544148
0.370323	0.692619
1.21507	1.0254
1.34355	0.897162
0.658	0.695301
0.799157	0.727969
0.558532	0.560239
0.595833	0.711635
1.08074	1.01345
0.428102	0.706759
0.565846	1.21751
0.56999	0.89058
0.639228	0.53976
0.695544	0.922273
0.922029	1.00809
0.666777	0.42664
0.803058	0.985172
1.05246	0.425664
0.738696	0.146935
1.18679	0.617774
0.523913	0.474423
0.707734	0.857424
0.996874	0.422007
0.792574	0.653368
0.676041	0.695301
0.424445	0.803301
0.796963	0.62972
0.486613	0.482225
0.955429	0.531227
0.521719	0.563164
0.373492	0.575354
0.516843	0.626307
0.499778	0.747229
0.571941	0.791112
0.410305	0.564627
0.524645	0.576817
1.00077	0.292065
0.471498	0.370079
0.619724	0.622162
0.382025	0.393971
0.792574	0.62265
0.747473	0.487588
0.939826	0.639472
0.642397	0.830119
0.834995	0.503922
0.511724	0.689937
0.677747	0.318883
1.09488	0.859862
0.334729	0.588519
0.854254	0.76917
0.956648	0.474911
0.667264	0.803301
0.415181	0.561945
1.09171	0.465647
0.553169	0.480518
0.852548	0.502703
0.68433	0.794769
0.461502	0.716754
0.720655	0.685061
0.882291	0.502216
0.448581	0.524157
0.42859	0.758199
0.507579	0.451019
0.594614	0.489051
0.474179	1.38475
0.774777	0.885948
0.571941	1.05465
0.604365	0.241576
0.80257	0.666777
1.1117	0.858399
0.349844	0.858399
0.838651	2.04909
0.991754	0.99663
0.496121	0.856448
0.591688	0.939582
0.4498	1.18996
0.581205	0.953722
0.620943	0.895456
0.632889	1.13218
0.674822	1.20897
0.900575	1.04563
0.669702	0.582424
0.96835	0.978345
0.688718	1.64049
0.374468	0.919347
0.700176	0.877171
0.972251	0.762344
0.473204	0.695544
1.08245	0.71261
0.763319	1.04271
1.02759	0.95226
0.448825	0.904476
0.851085	1.3572
0.699689	0.828412
0.714317	1.01857
1.58588	1.05465
1.07928	1.1039
1.58271	0.768439
1.15778	1.45326
0.763807	1.46276
0.539029	0.873514
0.601196	0.884241
1.11585	0.922273
1.23433	1.46155
0.784773	0.898381
0.863275	1.14291
1.14632	0.819392
1.59856	1.60295
1.40303	0.834751
1.59661	1.19313
1.1685	0.900819
0.930806	1.46033
1.67462	1.06075
0.902769	0.75308
0.849378	0.762588
1.21044	0.927393
1.74069	0.822074
1.10804	0.9703
1.24359	0.721874
1.04344	1.00565
1.07074	1.27821
1.34062	0.58925
0.70554	1.20897
0.974445	1.58149
0.967619	0.777947
1.3416	1.3394
1.2631	0.855717
1.28796	1.60758
0.993948	0.269392
0.843771	1.48202
0.944458	0.935194
0.733576	1.63049
1.1156	1.92573
1.49226	1.09878
1.1551	1.25798
1.532	1.4123
1.38573	1.73435
1.11097	1.01784
0.646054	1.28163
0.914228	1.29308
1.40035	1.09585
1.09561	0.668971
0.942508	0.979321
1.68852	0.818417
2.33677	1.39913
1.34696	0.970544
1.26529	1.17094
1.30771	1.4969
1.424	0.89448
0.873758	0.985659
1.01101	0.623625
1.45789	1.45594
1.05026	1.45594
1.14608	0.53976
1.09488	1.1178
1.6088	0.915203
1.32502	1.22458
0.82183	0.832313
1.43278	0.927393
2.33725	0.837189
0.747716	0.962255
0.948359	1.37305
1.88867	1.44009
0.777459	1.38377
1.29723	1.30991
0.859374	1.11365
0.845722	1.14681
1.25578	2.33262
2.34676	0.654099
0.744791	1.47398
0.919591	1.86332
1.24042	1.28236
0.879121	1.27187
1.0154	1.02442
1.99448	1.07147
1.47227	0.784773
1.23555	1.12804
1.53956	1.89306
1.46545	1.00565
0.965912	1.77799
0.956648	1.44399
1.58271	0.785017
0.46199	0.97347
1.0154	1.10463
0.651661	1.17167
0.516843	0.934219
1.24579	0.773802
1.08683	1.12535
1.29869	0.653368
0.729432	0.959086
1.00906	1.6951
0.84304	1.75312
1.32258	0.611923
0.783554	0.921298
1.42985	0.713098
0.967862	0.809396
1.78628	0.49027
1.24335	0.608729
1.17265	0.288774
1.17777	0.245257
1.11901	0.280973
1.29918	0.499558
0.781604	0.573257
1.08781	0.628355
1.26285	0.534787
0.848891	0.631622
1.07074	0.662315
0.880828	0.950577
1.29991	0.420325
1.77482	0.966936
1.95962	0.60144
1.07147	0.684696
1.62659	0.879389
1.19362	0.576792
0.828168	0.404235
1.23067	0.753616
1.16875	0.653271
0.930562	0.769975
0.754299	0.557679
0.984928	0.89726
1.38841	0.856497
1.01467	0.304669
1.32429	0.303645
1.74654	0.29482
1.37768	0.468694
1.42717	0.305962
0.79038	0.400968
0.787699	0.336338
1.01979	0.407453
2.27143	0.488929
0.533178	0.526815
0.672872	0.43132
1.69705	0.338142
0.470132	0.391363
0.828339	0.371371
0.467378	0.24238
0.366008	0.282874
0.275682	0.443266
0.559678	0.365399
0.543076	0.204251
0.535542	0.488417
0.545587	0.385121
1.84381	0.357621
1.53593	0.453896
2.60977	0.306498
1.84759	0.283386
1.7442	0.328561
1.62221	0.30779
1.08264	0.32388
2.0526	0.632719
1.73113	0.345944
1.18703
2.39771
1.49241
2.04053
3.06556
1.28414
N=270	N=264
